# Supplementary material for: Exome-Wide Association Study Identifies East Asian-Specific Missense Variant MTHFR C136T Influencing Homocysteine Levels in Chinese Populations RH: ExWAS of tHCY in a Chinese Population
Source: Front Genet. 2021 Oct 11;12:717621. doi: 10.3389/fgene.2021.717621 (PMC8542906; doi:10.3389/fgene.2021.717621)
Supplement: Supplementary file 2 [file DataSheet4.XLSX]

## Sheet: Additional file 8
Table S4. Characteristics of replication cohort.
Characteristics	Replication cohort (n=668)
	Mean/N	sd/%
tHCY	14.70 μmol/l	9.29 μmol/l
Sex (female)	204	30.5389
Age	56.65 year	13.46 year
Current smoker	172	26.1398
Current alcohol user	320	47.9042
