# Supplementary material for: Exome-Wide Association Study Identifies East Asian-Specific Missense Variant MTHFR C136T Influencing Homocysteine Levels in Chinese Populations RH: ExWAS of tHCY in a Chinese Population
Source: Front Genet. 2021 Oct 11;12:717621. doi: 10.3389/fgene.2021.717621 (PMC8542906; doi:10.3389/fgene.2021.717621)
Supplement: Supplementary file 6 [file DataSheet3.XLSX]

## Sheet: Additional file 6
Table S3. The eQTL analysis for rs1126464 based on GTEx dataset.
Gene Symbol	P-Value	NES	Tissue
CDK10	9.1e-21	-0.34	Artery - Tibial
CDK10	2e-20	-0.33	Nerve - Tibial
CDK10	6.8e-20	-0.21	Whole Blood
CDK10	1.3e-17	-0.25	Thyroid
CDK10	2e-14	-0.26	Adipose - Subcutaneous
CDK10	2.5e-14	-0.24	Skin - Sun Exposed (Lower leg)
CDK10	5.6e-13	-0.26	Esophagus - Muscularis
CDK10	1e-12	-0.2	Muscle - Skeletal
CDK10	2.7e-12	-0.33	Artery - Aorta
CDK10	2.8e-12	-0.23	Lung
CDK10	1.1e-11	-0.2	Esophagus - Mucosa
CDK10	9.7e-11	-0.31	Esophagus - Gastroesophageal Junction
CDK10	1.9e-10	-0.25	Heart - Atrial Appendage
CDK10	5.7e-10	-0.2	Heart - Left Ventricle
CDK10	1.3e-09	-0.27	Colon - Sigmoid
CDK10	8.6e-09	-0.21	Adipose - Visceral (Omentum)
CDK10	2.9e-08	-0.42	Brain - Cerebellum
CDK10	7.2e-08	-0.24	Testis
CDK10	7.6e-08	-0.17	Skin - Not Sun Exposed (Suprapubic)
CDK10	7.7e-08	-0.47	Brain - Cerebellar Hemisphere
CHMP1A	1.8e-24	0.28	Skin - Sun Exposed (Lower leg)
CHMP1A	6.8e-18	0.31	Artery - Tibial
CHMP1A	4.7e-14	0.24	Skin - Not Sun Exposed (Suprapubic)
CHMP1A	2.6e-13	0.34	Esophagus - Muscularis
CHMP1A	1.6e-12	0.32	Nerve - Tibial
CHMP1A	2e-12	0.39	Artery - Aorta
CHMP1A	2.7e-10	0.19	Esophagus - Mucosa
CHMP1A	1.6e-09	0.25	Adipose - Subcutaneous
CHMP1A	3.7e-09	0.33	Thyroid
CHMP1A	5.2e-09	0.32	Esophagus - Gastroesophageal Junction
CHMP1A	5.7e-08	0.22	Cells - Cultured fibroblasts
FANCA	8.6e-08	-0.15	Whole Blood
VPS9D1	3.4e-15	0.25	Thyroid
VPS9D1	6.8e-08	0.16	Esophagus - Mucosa
NES, normalized effect size.
