# Supplementary material for: Exome-Wide Association Study Identifies East Asian-Specific Missense Variant MTHFR C136T Influencing Homocysteine Levels in Chinese Populations RH: ExWAS of tHCY in a Chinese Population
Source: Front Genet. 2021 Oct 11;12:717621. doi: 10.3389/fgene.2021.717621 (PMC8542906; doi:10.3389/fgene.2021.717621)
Supplement: Supplementary file 7 [file DataSheet5.XLSX]

## Sheet: Additional file 9
Table S5. Distribution of predicted HHCY probability in replicate cohort (N=668).
Predicted probability	Healthy (N)	HHCY (N)	HHCY (%)	Sample (%)
(0,0.1]	98	8	7.54717	15.8683
(0.1,0.2]	100	27	21.2598	19.012
(0.2,0.3]	74	24	24.4898	14.6707
(0.3,0.4]	68	29	29.8969	14.521
(0.4,0.5]	41	31	43.0556	10.7784
(0.5,0.6]	38	46	54.7619	12.5749
(0.6,0.7]	16	29	64.4444	6.73653
(0.7,0.8]	9	17	65.3846	3.89222
(0.8,0.9]	4	9	69.2308	1.94611
(0.9,1]	0	0	0	0
The predicted probabilities are arragned in 10 equal bins; HHCY % is the percentage of HHCY people in the corresponding bin; sample % is the percentage of this bin in all samples.
