# Supplementary material for: Exome-Wide Association Study Identifies East Asian-Specific Missense Variant MTHFR C136T Influencing Homocysteine Levels in Chinese Populations RH: ExWAS of tHCY in a Chinese Population
Source: Front Genet. 2021 Oct 11;12:717621. doi: 10.3389/fgene.2021.717621 (PMC8542906; doi:10.3389/fgene.2021.717621)
Supplement: Supplementary file 9 [file DataSheet1.XLSX]

## Sheet: Additional file 1
Table S1. Characteristics of discovery cohort.
Characteristics	Discovery cohort (n=5175)
	Mean/N	sd/%
tHCY	14.09 μmol/l	8.64 μmol/l
Sex (female)	3218	62.17
Age	57.14 year	8.93 year
Current smoker	1022	19.74
Current alcohol user	1221	23.59
Vitamin B intake	453	8.75
Creantintine	66.92 μmoI/L	15.35 μmol/l
