# Supplementary material for: Exome-Wide Association Study Identifies East Asian-Specific Missense Variant MTHFR C136T Influencing Homocysteine Levels in Chinese Populations RH: ExWAS of tHCY in a Chinese Population
Source: Front Genet. 2021 Oct 11;12:717621. doi: 10.3389/fgene.2021.717621 (PMC8542906; doi:10.3389/fgene.2021.717621)
Supplement: Supplementary file 10 [file DataSheet2.XLSX]

## Sheet: Additional file 3
Table S2. Effect of tHCY increasing alleles of MTHFR C677T and DPEP1 rs1126464 on HCY levels.
Genotype	Frequency (%)	Mean tHCY (μmol/L)	SD (μmol/L)	*P
MTHFR C677T
CC	18.4928	11.9217	4.79701
CT	46.7246	12.4298	4.83923	0.005728
TT	34.7826	17.46	12.0325	6.78555e-60
CT/TT	81.5072	14.58	9.22	1.40938e-35
DPEP1 rs1126464
CC	10.7246	12.7117	7.02032
CG	43.2077	14.3367	8.86159	3.74813e-07
GG	46.0676	14.1155	8.34127	1.449e-06
CG/GG	89.2754	14.25	8.8	1.06988e-07
*P value of T-test of tHCY compared with homozygous tHCY decreasing allele (CC of MTHFR C677T and CC of DPEP1 rs1126464).
